# Supplementary material for: P18: Novel Anticancer Peptide from Induced Tumor-Suppressing Cells Targeting Breast Cancer and Bone Metastasis
Source: Cancers (Basel). 2024 Jun 15;16(12):2230. doi: 10.3390/cancers16122230 (PMC11202002; doi:10.3390/cancers16122230)
Supplement: Supplementary file 1 [file cancers-16-02230-s001.zip]

Archive with 2 entries (2 files):
- cancers-3013221-figures and tables.pdf
- cancers-3013221-File S1. original-images.pdf
